# Supplementary material for: Diet modulates the relationship between immune gene expression and functional immune responses
Source: Insect Biochem Mol Biol. 2019 Jun;109:128–41. doi: 10.1016/j.ibmb.2019.04.009 (PMC6527921; doi:10.1016/j.ibmb.2019.04.009)
Supplement: Multimedia component 1 [file mmc1.xml]

<?xml version="1.0" encoding="UTF-8" standalone="no"?><data:data><datasets><author>scotter@lincoln.ac.uk</author><type>0</type><dataset><value>3</value><reason>Other (please explain)</reason><comments>We will upload data to dryad upon acceptance of the article</comments></dataset></datasets></data:data>
